# Supplementary material for: Culturable Screening of Plant Growth-Promoting and Biocontrol Bacteria in the Rhizosphere and Phyllosphere of Wild Rice
Source: Microorganisms. 2022 Jul 20;10(7):1468. doi: 10.3390/microorganisms10071468 (PMC9324538; doi:10.3390/microorganisms10071468)
Supplement: Supplementary file 1 [file microorganisms-10-01468-s001.zip]

Archive with 1 entries (1 files):
- microorganisms-1777591-supplementary.pdf
